# Supplementary material for: Bone Sialoprotein Shows Enhanced Expression in Early, High-Proliferation Stages of Three-Dimensional Spheroid Cell Cultures of Breast Cancer Cell Line MDA-MB-231
Source: Front Oncol. 2019 Feb 5;9:36. doi: 10.3389/fonc.2019.00036 (PMC6370714; doi:10.3389/fonc.2019.00036)
Supplement: Supplementary file 2 [file Data_Sheet_1.zip]

Archive with 3 entries (2 files):
- Supplementary File 1.ijm
- __MACOSX/
- __MACOSX/._Supplementary File 1.ijm
